# Supplementary material for: Salicylic Acid as Ionic Liquid Formulation May Have Enhanced Potency to Treat Some Chronic Skin Diseases
Source: Molecules. 2021 Dec 30;27(1):216. doi: 10.3390/molecules27010216 (PMC8746858; doi:10.3390/molecules27010216)
Supplement: Supplementary file 1 [file molecules-27-00216-s001.zip]

Archive with 1 entries (1 files):
- molecules-1491405-supplementary.pdf
